# Supplementary material for: Outcome of Critically Ill COVID-19 Patients According to the Setting of Corticosteroid Initiation—A Retrospective Observational Cohort Study
Source: J Pers Med. 2021 Dec 13;11(12):1359. doi: 10.3390/jpm11121359 (PMC8706060; doi:10.3390/jpm11121359)
Supplement: Supplementary file 1 [file jpm-11-01359-s001.zip]

Archive with 1 entries (1 files):
- jpm-1455089-supplementary.pdf
